# Supplementary material for: Age-Structured Population Modeling of HPV-related Cervical Cancer in Texas and US
Source: Sci Rep. 2018 Sep 25;8:14346. doi: 10.1038/s41598-018-32566-0 (PMC6156590; doi:10.1038/s41598-018-32566-0)
Supplement: Supplementary file 2 — Supplementary dataset [file 41598_2018_32566_MOESM2_ESM.xlsx]

## Sheet: Sheet1
SAME FOR ALL YEARS AND LOCATIONS
thtsq	2,I	Reactivation rate in patients who are recovered, vaccinated and seroconverted	Assumed, no CI
psip1	1	Degree of protection following sero-conversion, vaccinated	Assumed, no CI
psip2	1	Degree of protection following sero-conversion, vaccinated	Assumed, no CI
thtp1	3	Rate of progression from breakthrough infection to CIN 2,3	Assumed, no CI
thtp2	3	Rate of progression from breakthrough infection to CIN 2,3	Assumed, no CI
		CIN2	CIN3
thttw1	UCL	0.085	0.038
	LCL	0.025	0
thttw2	UCL	0.085	0.038
	LCL	0.025	0
thttws	UCL	0.085	0.038
	LCL	0.025	0
thtps	UCL	0.085	0.038
	LCL	0.025	0
2010 ONLY
TEXAS
UCL	phicm	L,I	Vaccine uptake rate with first dose, male persons		\ age	0	1~8	9~10	11~12	13~14	15~17	18	19	20~24	25~26	27~29	30~34	35~39	40~44	45~49	50~54	55~59	60~64	65~69	70~74	75~79	80~84	85~
						0	0	0	0	0	0	0	0.01	0.0105	0.011	0	0	0	0	0	0	0	0	0	0	0	0	0
LCL	phicm	L,I	Vaccine uptake rate with first dose, male persons		\ age	0	1~8	9~10	11~12	13~14	15~17	18	19	20~24	25~26	27~29	30~34	35~39	40~44	45~49	50~54	55~59	60~64	65~69	70~74	75~79	80~84	85~
						0	0	0	0	0	0	0	0.001	0.002	0.003	0	0	0	0	0	0	0	0	0	0	0	0	0
UCL	phicf	L,I,C	Vaccine uptake rate with first dose, female persons		\ age	0	1~8	9~10	11~12	13~14	15~17	18	19	20~24	25~26	27~29	30~34	35~39	40~44	45~49	50~54	55~59	60~64	65~69	70~74	75~79	80~84	85~
						0	0	0	0	0.546	0.546	0.235	0.235	0.235	0.235	0	0	0	0	0	0	0	0	0	0	0	0	0
LCL	phicf	L,I,C	Vaccine uptake rate with first dose, female persons		\ age	0	1~8	9~10	11~12	13~14	15~17	18	19	20~24	25~26	27~29	30~34	35~39	40~44	45~49	50~54	55~59	60~64	65~69	70~74	75~79	80~84	85~
						0	0	0	0	0.404	0.404	0.182	0.182	0.182	0.182	0	0	0	0	0	0	0	0	0	0	0	0	0
US
UCL	phicm	L,I	Vaccine uptake rate with first dose, male persons		\ age	0	1~8	9~10	11~12	13~14	15~17	18	19	20~24	25~26	27~29	30~34	35~39	40~44	45~49	50~54	55~59	60~64	65~69	70~74	75~79	80~84	85~
						0	0	0	0	0	0	0	0.01	0.0105	0.011	0	0	0	0	0	0	0	0	0	0	0	0	0
LCL	phicm	L,I	Vaccine uptake rate with first dose, male persons		\ age	0	1~8	9~10	11~12	13~14	15~17	18	19	20~24	25~26	27~29	30~34	35~39	40~44	45~49	50~54	55~59	60~64	65~69	70~74	75~79	80~84	85~
						0	0	0	0	0	0	0	0.001	0.002	0.003	0	0	0	0	0	0	0	0	0	0	0	0	0
UCL	phicf	L,I,C	Vaccine uptake rate with first dose, female persons		\ age	0	1~8	9~10	11~12	13~14	15~17	18	19	20~24	25~26	27~29	30~34	35~39	40~44	45~49	50~54	55~59	60~64	65~69	70~74	75~79	80~84	85~
						0	0	0	0	0.4785	0.56	0.235	0.235	0.235	0.235	0	0	0	0	0	0	0	0	0	0	0	0	0
LCL	phicf	L,I,C	Vaccine uptake rate with first dose, female persons		\ age	0	1~8	9~10	11~12	13~14	15~17	18	19	20~24	25~26	27~29	30~34	35~39	40~44	45~49	50~54	55~59	60~64	65~69	70~74	75~79	80~84	85~
						0	0	0	0	0.397	0.48	0.182	0.182	0.182	0.182	0	0	0	0	0	0	0	0	0	0	0	0	0
